# Supplementary material for: NMR-based metabolomics for investigating urinary profiles of metal carpentry workers exposed to welding fumes and volatile organic compounds
Source: Front Public Health. 2024 Aug 7;12:1386441. doi: 10.3389/fpubh.2024.1386441 (PMC11335539; doi:10.3389/fpubh.2024.1386441)
Supplement: Supplementary file 2 [file Data_Sheet_2.xlsx]

## Sheet: Foglio1
µmol/mmol Crtn	U01	Val	Ile	3-HIBA	Erythro-2,3-DHBA	3-H-3-MBA	LA+Thr	2-HIBA	DMMA	Ala	AA	NacGln	p-CrS	Gln	CA	DMA	MG	TMA	Crt	Chn	TMAO	Tau	Gly	4-HPAA	Tyr	PAG	Trp	HippA	PSI	4-HBzA	Hyp	2PY	FA	Trig	1-MNA
CTRL	0.31359	3.96404	0.764519	18.4734	19.1019	7.15763	28.7267	8.5665	1.48316	41.1008	16.6491	51.5967	6.65828	44.399	139.314	32.3834	12.2552	4.54709	705.633	17.0188	31.7883	36.1499	47.9911	11.5088	13.1589	58.0877	7.68409	160.953	42.5022	14.9688	6.67446	25.6914	23.3796	30.3617	11.8008
CTRL	0.393279	5.6067	1.92478	15.2283	23.9937	9.95998	33.1265	8.17248	2.0724	36.5104	15.932	206.922	79.6596	47.7416	301.925	42.6155	12.797	2.61315	737.102	8.65613	103.725	116.654	66.4799	27.9886	11.7543	237.868	37.5584	1719.89	48.7005	12.1128	14.7552	20.5076	38.9015	46.6034	9.59409
CTRL	3.17076	4.05252	1.13754	19.0062	14.7577	8.06478	27.3502	12.7673	3.25839	21.2287	19.9906	94.3334	47.1219	48.7264	549.572	65.3219	18.1177	2.72977	770.995	5.22789	58.6575	31.5852	56.8291	24.8238	9.23251	125.747	9.88062	670.107	63.4674	13.6782	10.701	18.0557	64.8238	78.7522	4.66064
CTRL	1.33069	5.5187	0.882013	20.1089	12.2614	11.4766	48.4926	7.76922	2.20182	53.714	75.9482	372.571	103.726	62.4815	183.824	43.2779	10.4747	2.5061	801.383	9.82984	136.971	55.5195	111.851	84.3351	21.6708	399.165	74.8196	434.741	47.5869	23.8362	4.93947	12.4582	82.3294	35.371	1.77274
CTRL	0.618587	7.33254	2.00744	21.6638	19.7668	8.64635	51.7052	8.24022	1.47149	69.6254	59.4922	276.181	108.936	102.038	432.553	60.0677	15.3451	6.3786	687.445	16.095	162.557	61.5211	192.762	44.0674	18.0219	345.081	80.7182	621.026	69.0653	12.2488	6.70775	20.1495	50.6123	75.2586	5.29265
CTRL	0.366829	3.30488	0.415031	4.73596	6.50974	2.4381	18.519	7.54223	0.764308	14.3363	32.6548	85.788	42.1052	24.0076	82.357	36.4703	11.9173	1.55624	723.11	6.24202	32.2248	41.5275	36.9951	19.9767	5.62954	106.997	23.3734	226.287	44.3016	11.3714	5.61969	18.1815	16.5696	21.3292	3.35657
CTRL	0.165735	3.80078	0.953665	25.4036	26.1524	10.6781	35.0216	6.68537	2.14068	40.7651	28.7778	54.3375	8.18697	41.1791	223.454	34.2673	9.89556	5.56583	677.374	12.4285	56.6481	69.5715	58.0683	27.1667	13.2655	64.151	9.74063	193.972	44.1066	6.91472	2.68534	25.6378	20.3887	40.7491	7.78188
CTRL	0.441768	6.61807	1.22608	19.4421	32.1166	11.3583	37.0109	6.95459	1.89656	54.3137	78.575	209.127	4.24773	70.0208	279.733	33.9908	19.2765	4.97037	651.786	23.986	65.8835	70.4334	109.692	112.302	29.5491	223.187	8.2093	81.9926	55.2515	14.8596	6.56997	14.4144	40.1887	40.1461	3.50759
CTRL	3.81117	7.76727	1.13105	24.9231	13.253	10.8046	51.5992	6.8135	1.23597	54.2344	58.0667	119.04	38.3414	87.9457	581.322	42.8054	12.0388	2.23493	726.157	11.0911	54.2701	119.239	122.066	26.4485	29.0976	153.946	29.492	1287.59	58.948	11.8541	10.9823	14.8034	39.2851	51.369	10.2913
CTRL	0.7177	5.83773	2.25006	52.9115	27.0394	12.8222	79.2987	13.0301	2.61487	63.5941	37.718	193.908	56.3056	64.3913	439.615	50.0525	15.4371	3.03277	713.974	15.6486	114.574	40.0748	80.8896	33.7472	38.5205	169.65	40.4263	175.245	57.9711	18.7986	3.88063	19.6536	19.4945	21.4799	6.91388
CTRL	0.74401	9.65	3.2006	24.8679	12.0433	9.78239	71.0736	9.81648	1.63677	60.2168	73.9954	179.082	58.0286	100.816	939.531	160.269	13.2384	4.60124	714.288	23.0044	1504.29	271.802	180.786	17.4767	21.4373	195.629	36.4968	870.213	50.8222	5.8164	2.88107	21.3598	65.9218	40.9359	4.34287
CTRL	0.999281	6.44909	1.40105	23.114	15.2752	21.4139	52.5628	10.3092	2.10626	70.7573	41.2164	117.501	41.9482	88.3478	673.738	40.1203	13.6671	1.82076	615.653	8.44949	111.686	162.96	191.659	31.5977	30.1878	143.425	33.1902	371.3	50.405	15.153	4.76513	8.88417	58.5608	94.8282	1.99406
CTRL	0.479625	4.85535	0.508578	21.0361	16.1165	12.871	33.0927	10.2659	1.73506	43.0442	32.0512	103.585	40.3266	61.751	352.052	40.7481	13.4623	1.88842	651.6	15.1926	72.5674	58.4065	87.9477	24.4472	16.6426	111.391	26.9434	342.342	48.3768	16.9867	7.79835	21.0706	39.2721	69.886	6.45226
CTRL	0.401455	4.46992	0.986595	12.7812	12.5412	13.4025	46.8537	8.81427	2.62894	32.3829	20.4801	110.537	51.3966	50.774	102.223	40.7988	11.4513	5.92417	714.262	7.49989	59.7417	95.7519	63.304	24.2603	17.3525	133.813	39.8125	296.973	51.6387	10.1361	5.93182	30.1108	16.2594	33.8194	5.59706
CTRL	0.192945	5.68916	1.4028	16.9194	12.6481	11.0204	28.4339	10.1047	2.21975	35.7192	47.3593	194.699	88.6303	46.5665	579.088	40.2027	11.6374	6.39434	654.294	5.50699	49.1525	48.2382	58.8565	29.3143	19.3691	232.378	48.9663	702.127	58.2755	10.6473	6.04339	17.7388	53.7598	111.478	5.85687
CTRL	1.69593	4.66752	0.0428114	21.3745	20.9364	11.9782	50.3836	9.99279	1.75389	49.5869	153.443	130.703	30.458	58.1025	340.934	83.3407	27.6904	4.08003	820.399	9.59578	583.069	224.747	123.89	25.5772	6.76882	157.54	40.5042	1345.77	56.434	13.1706	7.47642	13.5664	130.272	84.3017	7.5689
CTRL	0.661807	10.4882	2.58823	39.0762	27.0367	26.5132	84.5386	11.1308	2.38358	41.0972	71.809	121.641	68.9117	122.513	687.341	47.4174	14.2017	3.54594	628.244	24.5592	67.8375	87.5185	246.624	24.4113	22.62	122.664	53.2904	421.509	59.3436	15.9417	13.2056	38.985	77.6581	41.4575	8.86791
CTRL	1.5168	6.0379	1.22499	33.4549	28.2061	18.7981	60.7853	7.69451	1.6755	47.489	53.3272	93.1731	26.8971	80.0486	314.102	27.5034	11.422	5.54078	881.455	20.9902	103.965	53.1837	139.284	37.1756	21.9741	104.404	30.0303	193.036	38.9744	10.4829	4.13579	29.1619	42.7591	27.2884	9.02618
CTRL	0.246554	8.71713	1.37253	25.7486	19.1259	19.0308	111.535	10.3715	2.74092	87.0683	56.0093	131.016	30.6945	139.906	681.132	36.1906	17.8506	1.3537	689.369	60.8262	105.802	242.741	357.795	30.8404	20.8175	133.662	63.6103	300.511	42.3599	8.14559	2.28257	11.1043	129.244	23.0538	4.28081
CTRL	2.84189	7.43491	1.29692	18.8525	17.9169	8.23744	57.4711	7.1534	1.82388	47.6051	25.2659	114.336	32.9212	58.7762	323.544	45.6086	19.5883	2.89149	693.307	6.02272	31.5056	95.1971	69.9434	39.1931	21.3479	116.601	8.84567	215.366	55.117	9.52194	2.76015	10.7946	58.8166	19.3041	4.80965
CTRL	0.46465	5.91851	0.848811	17.6727	34.5114	15.452	71.0394	13.4931	1.26019	36.2791	21.759	214.448	79.8713	92.6773	498.875	80.7644	12.8799	3.78029	730.433	7.54478	244.288	196.321	148.016	42.4212	20.5017	228.772	78.9556	462.234	50.7053	14.2262	7.27949	11.5612	32.4759	68.29	7.88934
CTRL	1.46218	4.49257	1.59175	11.045	12.731	8.06844	39.1911	11.7164	1.84701	37.8214	11.7943	52.3071	17.0339	73.6442	276.231	35.3916	14.4806	2.23986	693.59	28.6871	102.2	142.804	90.4441	13.5316	14.674	62.2835	40.2108	239.013	49.5701	2.26264	27.1253	17.9457	29.0741	30.222	13.1569
CTRL	2.05706	4.72157	1.0054	19.9436	19.3256	13.5996	56.3427	11.6434	2.61655	40.3797	21.5612	143.841	57.5525	59.6755	163.452	65.0091	15.1436	1.75062	582.671	17.3435	136.969	85.671	73.8404	18.1295	17.6255	153.106	60.4275	747.858	49.9327	10.36	4.92767	20.2156	35.5897	55.5901	9.96937
CTRL	4.22888	4.03121	0.130123	38.1874	19.1906	10.3597	114.081	7.47613	2.6864	96.1855	26.8638	67.8049	24.3633	95.2505	552.913	33.0438	13.454	5.33886	677.866	22.0314	105.956	114.913	119.993	18.3426	20.2532	104.475	36.0713	241.58	44.0678	10.1996	9.34913	18.2696	35.1258	56.6783	7.02945
WE	0.0894219	2.39903	1.08949	15.4903	30.3085	21.4924	72.7667	12.3044	1.08872	25.3734	160.699	94.6025	11.0046	41.0028	218.027	47.0468	15.9617	2.53121	713.958	5.49936	78.1646	282.174	82.8422	48.5237	20.7113	89.3759	32.1194	114.086	84.2602	48.4644	12.5015	26.0209	19.3384	38.1366	4.16823
WE	2.47773	7.68911	1.30589	23.1346	19.2834	18.2932	50.1213	10.4537	1.50098	49.4926	65.2997	113.184	27.6203	76.2222	307.219	42.6197	15.9524	3.41107	959.739	29.8458	73.3057	70.9883	149.052	23.4988	20.3224	122.527	51.2171	405.526	58.3082	8.96189	6.5359	34.0732	32.5297	33.493	9.68966
WE	2.67931	6.5087	3.08584	44.1334	29.3151	18.6135	237.382	16.1944	3.03783	74.4331	719.448	153.479	20.2564	107.653	613.744	47.4608	22.8968	8.98008	904.848	19.7591	69.1795	82.9947	142.367	43.1694	12.7076	127.55	28.793	202.398	68.2183	15.563	5.53761	13.6718	20.7092	62.7422	5.16582
WE	3.46059	10.3852	2.87761	29.167	25.9728	22.2808	70.5836	11.3065	1.40995	107.337	37.0969	104.248	16.2303	99.3991	416.49	41.8272	18.775	6.26303	649.522	22.4584	107.541	97.5508	184.615	47.2264	44.1736	118	17.0834	228.848	50.097	41.1838	7.20322	18.5874	45.3472	30.8565	6.34019
WE	1.77078	3.55886	0.838726	11.5247	18.4695	8.92073	19.351	11.0833	2.16485	15.4206	37.1511	109.565	49.7282	30.7737	135.814	72.4628	12.6087	2.83626	707.25	4.39048	372.175	256.529	66.1199	14.7906	10.4343	110.159	48.8212	251.468	72.176	8.55261	5.75671	12.9442	35.4775	37.7575	10.9042
WE	0.559142	7.4427	1.00554	26.8636	19.9059	17.8864	70.8838	9.4024	2.14724	55.8167	254.143	81.6342	8.56779	90.6506	277.748	104.518	14.7744	5.39176	643.76	22.2181	301.329	306.557	230.841	35.3853	21.882	104.642	46.6194	155.073	43.4632	7.46209	6.49419	21.5193	72.5589	32.0413	12.5444
WE	0.74497	4.04089	0.264537	26.6313	48.5094	10.5356	65.1116	8.16624	1.84729	58.8317	243.717	92.3349	26.4677	94.3168	437.507	37.4111	25.4149	3.43189	791.43	29.198	108.992	203.316	257.828	29.0316	30.7814	104.718	35.206	413.006	55.0528	9.99375	5.36921	14.7181	12.3237	40.536	7.94651
WE	0.600673	4.9074	1.03992	32.1742	35.6155	16.8192	45.3451	7.79504	1.58683	33.7358	76.3974	131.873	37.3749	77.9677	533.916	45.6247	16.1529	7.02902	819.527	42.0356	61.3731	190.693	127.833	53.7479	23.7844	157.334	45.4308	238.03	51.9693	6.87554	2.70443	23.5102	87.8198	54.7628	8.16295
WE	5.66043	7.42115	1.30409	20.7423	28.6172	16.3104	41.4343	10.3955	2.36333	67.9151	50.904	152.011	34.9824	116.388	318.636	39.3711	17.198	6.82384	711.69	51.2399	123.507	238.949	179.813	30.3091	22.8958	179.079	69.5273	161.815	57.0698	10.5009	5.62662	21.6553	33.4203	30.8349	8.29762
WE	2.56506	9.12229	2.49919	18.8279	22.2564	16.0866	52.7479	11.8645	2.38915	60.2175	64.9213	136.119	7.65994	68.3011	363.793	46.7713	21.9527	4.90714	822.807	33.1673	96.3993	183.602	121.497	39.9126	27.0682	153.501	8.42401	360.992	48.8756	48.0966	5.99704	39.2384	51.3765	81.9847	11.4551
WE	1.83616	5.35597	1.9239	10.798	11.126	8.04054	27.2375	4.50266	3.78496	19.3383	44.5496	673.902	176.294	46.6799	79.2095	50.9081	19.0774	5.78623	698.199	50.0989	299.465	167.063	89.654	139.603	27.9539	775.352	68.202	1902.95	88.1079	10.3145	5.42402	25.64	32.8512	96.974	7.17335
WE	0.114052	1.93552	0.321959	13.3823	10.7172	10.5698	32.783	6.29728	2.32591	51.206	559.689	160.332	52.8665	125.118	306.796	32.6138	14.2978	7.72496	671.012	53.7801	104.127	153.119	205.905	38.9657	11.1618	168.393	53.6883	261.146	41.9865	3.61332	14.8312	17.5331	7.96775	16.9163	4.80982
WE	0.539162	0.497943	0.704979	27.2995	21.2119	12.7892	107.564	16.8296	3.18386	97.9606	504.132	166.117	70.0423	114.952	732.823	48.0061	19.3906	6.7981	775.819	29.0881	93.5486	126.931	104.749	42.78	24.3207	153.019	39.0103	547.221	59.7705	31.711	14.6553	15.0606	21.7233	36.822	7.38337
WE	0.486213	4.78727	0.230416	11.8815	21.8399	12.704	42.7332	11.263	3.17767	83.6818	55.1144	151.986	40.0029	62.6192	322.127	58.4008	20.8687	6.34892	733.357	12.9808	105.503	88.5969	245.474	38.8389	23.3142	148.052	68.0901	1035.27	73.2397	18.695	5.64661	13.7909	123.883	123.691	6.27216
WE	2.59437	7.81191	2.49299	18.7177	12.0328	18.6017	110.69	10.2062	3.69206	104.385	117.704	118.948	65.6375	159.493	283.241	46.7601	13.1075	7.489	1586.2	46.2564	37.1973	290.341	263.368	28.6533	27.7713	200.194	83.2376	87.2665	44.6675	9.28837	7.03071	18.4717	55.1091	1.92243	1.84083
WE	0.883901	13.0271	2.13849	48.9416	41.8829	23.1559	130.101	15.5384	1.9499	97.8443	665.87	171.003	11.9086	193.374	1156.87	38.1068	29.9702	3.95121	729.999	23.7654	97.1678	179.454	450.355	101.175	38.8365	148.657	53.1931	715.502	57.8016	37.2766	6.22051	16.3024	103.657	174.845	5.30572
WE	0.933937	12.1775	2.40266	27.2246	17.5686	18.8518	120.745	10.244	5.8861	155.206	70.4393	110.736	15.9364	166.62	496.821	49.7401	20.8083	8.25754	808.34	38.2513	49.4064	164.478	433.419	35.4216	48.1616	124.034	33.7974	439.268	52.1891	3.51209	1.67591	9.90828	95.7153	40.9957	2.25498
WE	0.18972	8.6108	1.91431	23.5968	23.0594	17.3795	50.5271	9.53743	2.0626	89.0605	37.9861	92.0114	28.3503	139.329	484.201	36.3475	20.2807	2.90509	675.429	25.6358	121.985	114.333	470.177	19.6789	33.1344	101.778	30.0442	284.765	49.3488	5.93549	6.16986	15.2177	39.1198	14.3892	10.373
WE	0.136017	8.38205	1.77832	20.9948	29.6646	19.225	96.4654	12.0467	3.38068	57.0472	156.933	379.708	75.8735	120.516	776.042	49.0252	33.1019	8.05975	727.742	10.8153	108.647	156.611	131.051	181.555	41.3606	391.06	53.0508	595.659	73.4992	8.68169	3.39779	15.2948	45.6862	65.5163	3.89416
WE	1.03291	5.82808	0.164057	40.9927	22.3039	16.4668	2167.21	24.6239	3.98585	86.6237	679.255	188.219	39.5576	39.0021	142.554	52.2454	14.7859	6.12649	803.771	19.2206	363.266	285.768	211.269	38.3848	20.9403	179.473	24.8905	572.244	53.6772	8.28787	10.9499	15.1661	432.762	32.6627	14.9598
WE	0.109349	7.51512	1.86372	19.4657	19.4199	9.41902	38.8223	9.51212	3.61442	42.952	56.2692	96.0432	48.6437	67.9796	154.88	54.8476	19.6799	5.94068	771.396	21.9975	629.684	546.766	111.466	17.9332	28.5441	94.7539	30.5271	84.8162	43.6362	2.58229	5.86518	27.5629	35.709	21.1085	5.23339
WE	5.39856	7.91446	0.859452	14.9859	22.0399	12.6967	60.9942	10.396	2.39196	63.4674	100.032	139.356	73.6369	135.162	592.019	43.6488	18.6156	7.15514	717.357	23.7413	109.389	200.364	196.721	24.9505	31.0722	143.621	12.2	569.907	69.064	4.67718	16.5081	34.072	118.084	131.299	9.08164
WE	1.8465	5.33858	1.65515	13.9011	12.1036	6.46114	34.0809	12.7937	1.44358	36.1752	49.9682	72.0586	24.3591	89.1175	537.794	28.5248	13.2042	5.04734	657.222	50.4321	65.7375	76.6879	166.195	22.9291	21.5322	76.974	40.9411	376.87	43.3592	5.60277	19.1431	23.5318	43.302	102.347	9.78003
WE	1.20852	7.1932	1.40419	17.7741	17.2125	9.92074	38.9107	8.21284	1.38259	49.6808	80.6647	102.688	52.8478	105.514	428.494	36.7513	14.7724	2.88638	691.481	24.711	63.0169	46.7918	310.413	28.4848	40.4863	116.708	26.8473	374.777	58.65	9.9286	17.6975	28.1686	65.1814	114.106	11.1263
WE	1.68588	7.35022	2.07667	23.7834	27.9884	11.934	71.8759	7.21821	2.23991	57.0817	44.7985	117.647	42.1919	122.464	501.632	31.5636	14.8085	2.28233	742.97	57.7722	285.436	218.237	148.046	21.0426	26.8595	130.154	53.7589	323.303	47.1874	7.70416	10.5494	27.2035	42.2548	76.8446	7.51484
WE	1.64231	5.19952	1.71197	11.8013	17.1872	8.00255	35.8139	10.7459	2.38558	48.6895	49.2955	140.997	74.3585	69.8202	416.363	47.4831	18.1491	2.79323	748.534	13.8228	79.6826	155.286	117.17	28.8753	22.3121	151.849	32.5461	422.713	68.2077	15.5844	6.34592	16.7134	42.5644	53.459	7.73807
WE	0.733326	10.1702	2.771	43.319	22.6583	16.1268	179.637	6.10563	5.56161	157.309	63.6555	86.6199	28.0921	141.202	398.117	161.326	12.24	6.07894	1110.58	37.2631	508.29	424.879	178.803	22.9409	57.7817	107.621	18.6987	298.682	45.2449	6.28089	5.35053	29.0174	59.8184	32.3254	6.84957
WE	1.18379	6.43477	1.29118	21.8272	23.7524	12.5381	46.8382	7.69976	4.06904	41.7318	72.2449	84.5744	21.6355	74.7669	315.053	136.14	17.3061	8.68113	810.774	22.9491	673.664	352.137	138.813	25.3508	27.9439	92.8193	15.5175	684.313	55.4383	9.5228	10.9235	25.6397	59.7629	72.4927	6.61946
WE	4.1328	4.36294	1.07734	14.0308	22.009	11.1346	54.3979	11.2014	4.45508	28.9221	231.454	72.4996	12.4308	93.1412	287.239	42.0958	21.3452	5.88938	747.794	23.3046	45.5173	103.533	140.877	29.8223	17.4924	91.8401	35.6813	541.439	51.0912	10.9403	17.5385	29.792	24.2674	137.406	7.9866
WE	2.26224	5.70369	0.138112	12.5893	21.5792	10.2308	58.0066	11.2601	1.5479	44.271	62.6815	65.3106	27.2697	103.247	382.864	42.7658	21.7235	3.2249	770.141	16.5339	41.1571	167.518	171.912	31.4385	25.662	210.164	19.6172	127.335	61.2173	7.74276	10.8599	29.2656	57.1721	48.4196	9.05165
WE	1.99947	8.81179	2.05122	17.6266	15.2375	15.4684	56.3716	11.4952	2.13624	45.0094	71.1423	71.1241	15.0334	111.217	297.628	30.6737	16.0644	3.12707	683.464	34.09	58.2299	165.171	189.285	27.0455	24.662	84.4437	25.6181	210.863	47.5334	7.85674	7.13901	20.227	48.8277	73.2904	6.39698
WE	1.11314	4.46587	0.578982	13.2008	23.1729	7.27303	29.8763	10.1556	2.49436	29.688	39.5552	193.434	91.7896	54.0109	498.058	43.6517	16.3243	5.34312	721.539	8.87885	81.3492	159.722	72.7843	25.1131	9.97145	227.88	26.374	1038.86	86.5616	7.06122	14.5652	23.6141	28.5215	31.467	10.5336
WE	0.306641	7.93528	0.958539	24.9491	26.2537	11.8119	42.8194	12.6937	2.21517	37.2554	185.703	161.266	19.2877	110.929	659.478	43.0807	20.6396	3.96558	745.748	33.6638	73.653	147.718	113.254	40.4315	30.4433	184.568	43.5522	708.972	60.4697	27.0529	15.0398	38.3365	24.3001	28.6596	12.1686
WE	0.545824	6.27771	1.65658	11.5687	16.2295	10.2183	41.4099	11.4851	5.14601	47.67	56.9823	118.959	58.3397	81.1222	105.162	44.5905	17.8433	3.52467	731.664	7.5228	52.8067	246.054	174.83	13.8332	15.5298	132.519	38.6293	169.225	50.9454	5.37946	11.4639	15.0424	67.5224	101.49	6.63693
WE	1.66273	4.42796	1.32005	9.70572	17.9231	8.08762	18.593	10.0779	2.31118	33.9471	42.8437	158.312	52.0439	70.8549	150.926	76.7453	16.8819	5.04971	720.906	21.698	149.753	72.8497	84.5351	37.2911	15.687	167.191	58.837	504.314	51.5518	7.87987	9.48221	11.6108	23.0002	53.6157	4.55749
WE	1.61696	7.2024	1.81287	18.8384	18.4147	10.1534	56.2788	8.8042	2.32977	54.7215	51.0928	104.891	61.8878	105.387	631.639	38.935	17.7281	6.548	647.811	18.9738	87.7239	117.215	216.186	23.133	20.4861	118.371	36.1248	315.997	46.4386	6.17815	5.70526	13.6022	63.2684	66.81	4.37071
WE	0.974808	7.99993	2.08212	34.3378	37.4278	20.1455	101.196	15.9569	8.60121	60.1647	104.131	158.822	34.6042	96.0288	106.349	46.1472	18.0177	4.0253	819.913	36.1787	100.966	88.9594	129.587	43.8618	32.7564	156.366	69.4376	295.393	50.2341	11.4738	2.74317	21.9346	29.6926	35.513	2.5308
WE	0.414919	9.31684	1.71351	32.497	25.796	12.8619	73.7307	13.3226	2.93384	85.5221	67.4072	93.5008	64.478	132.402	530.843	36.4633	18.3315	5.75886	744.082	21.0503	55.5343	138.925	192.875	22.1613	30.2685	98.8902	19.8771	331.341	49.103	7.1117	16.0719	21.2887	49.6764	8.69257	5.54553
WE	1.13248	17.7599	5.55581	50.0551	25.4417	18.3802	305.993	17.2449	2.01336	149.88	93.2394	86.3623	31.0872	102.097	713.186	38.0564	17.8463	2.47224	2291.03	16.6238	4.78026	31.6694	93.7852	32.9581	28.081	92.3006	42.7359	297.761	54.5214	11.4683	17.6314	19.2917	19.8635	53.5858	7.11331
WE	1.574	6.35957	1.62195	12.9071	18.7124	13.4452	48.4792	14.3839	2.432	27.3616	56.5056	85.5091	30.1861	66.3655	419.029	39.0335	17.4487	2.30837	732.036	16.579	86.635	71.4114	120.497	24.0222	12.8304	89.2225	40.7916	283.433	57.5103	8.75146	9.94427	17.2932	44.5725	120.772	9.96102
VOC	1.70917	7.20072	1.46779	18.2334	18.4955	12.8382	53.0738	8.13187	1.64634	37.3691	97.539	86.596	29.8577	72.5066	129.044	48.504	18.0022	3.34887	761.821	13.1579	59.9856	138.47	110.633	34.3505	24.1194	99.659	47.5518	306.749	62.1205	8.60935	19.049	21.4466	23.1529	22.9553	6.96245
VOC	1.91001	7.25974	1.29833	9.86719	17.2614	9.01031	40.9908	7.90827	2.03763	41.9836	54.2511	111.3	34.1138	89.5465	179.01	35.7647	14.0269	1.98916	713.539	41.0604	82.7224	162.99	121.451	33.2188	21.1074	151.892	39.7908	872.54	46.4813	13.2429	15.5997	20.2295	50.3816	58.494	11.2214
VOC	1.30083	7.29451	1.58799	36.946	22.8447	16.6419	85.286	16.9127	3.7184	66.4675	50.7408	62.3137	10.9958	96.0138	420.36	44.3294	17.6292	6.65596	775.715	11.8057	109.001	266.553	92.1563	17.7128	13.2144	76.364	12.966	111.499	55.978	7.38641	7.99093	24.0228	25.544	13.7147	4.00825
VOC	0.337165	8.6433	2.03603	15.9712	19.6153	11.2442	57.6239	11.2543	3.03453	60.5335	48.8275	93.1143	48.1353	114.586	698.702	50.9913	13.9783	7.66785	711.776	27.7	87.0495	211.868	226.559	16.5663	16.309	83.2602	31.277	142.667	46.1023	6.72643	6.54966	18.5707	95.4335	101.011	5.75611
VOC	2.21551	6.3273	2.43911	11.1785	24.2705	10.4702	40.3062	9.84297	1.90554	33.5812	38.2667	91.0597	15.6596	92.1275	314.921	36.749	14.7978	4.91896	728.062	18.326	77.1418	166.999	146.706	35.6788	19.2918	88.4206	45.9705	218.195	45.1052	9.14582	11.8733	26.8833	53.2364	87.8225	5.76748
VOC	0.558653	7.59454	3.14951	6.73615	19.3913	3.13994	83.5655	6.69458	4.43955	84.9545	58.439	179.205	35.5434	60.9065	548.63	139.998	17.512	3.4806	731.999	14.7118	424.393	119.354	252.167	33.6201	38.1619	185.06	39.5145	792.076	39.2844	20.839	6.19738	13.465	73.4527	51.1549	2.86295
VOC	0.885061	10.1666	1.67227	38.0929	11.5591	9.16258	79.0683	10.8841	1.86178	82.4464	133.994	255.653	71.1582	56.9898	220.869	37.2859	13.9531	2.82304	1822.1	17.3303	4.26344	345.248	78.2608	31.2566	22.2477	287.597	51.2533	404.705	50.2902	15.7272	4.23915	28.5602	25.1877	61.2573	2.37172
VOC	1.11782	8.91151	2.05635	19.2912	14.7549	22.7781	81.1692	11.449	1.70211	58.3573	74.4728	68.9497	20.3013	110.381	310.51	34.4511	17.6756	8.00404	837.547	35.453	41.8627	282.081	183.379	31.9186	19.5543	86.8291	13.3748	196.357	49.4301	11.2064	9.97563	25.6562	53.8938	35.5906	4.94414
VOC	0.620612	9.35392	2.48243	22.096	24.9237	16.337	37.08	10.9184	2.55129	54.6847	27.7449	305.33	30.1824	65.902	431.942	44.864	15.87	6.7242	718.232	12.698	105.733	170.563	168.041	189.039	45.2698	363.713	30.0955	548.597	57.2543	9.69441	6.97845	9.89828	39.3439	64.2416	3.06667
VOC	0.328646	8.52145	2.37184	16.4499	13.6	8.61556	78.8646	5.90427	3.11141	66.9639	59.3957	147.489	31.836	99.7766	367.923	37.9566	11.014	4.34581	974.702	18.2606	147.974	292.634	302.04	49.633	22.7612	163.978	33.8509	431.6	32.7691	2.17244	4.47435	12.5455	49.7523	17.3646	3.40898
VOC	1.26426	8.58968	2.35062	16.1067	16.0566	13.3034	44.531	11.3206	1.9583	49.9273	39.0291	105.193	12.8034	84.3977	681.047	34.9805	14.1724	4.15393	710.604	14.429	63.9604	243.68	171.49	24.0211	21.6612	65.8284	14.1287	363.226	47.2708	18.2984	7.96132	22.0423	76.4624	35.1341	4.67977
VOC	0.791011	7.65609	2.34342	12.057	13.0704	11.2246	45.4905	10.4031	2.83721	50.4345	47.9001	123.734	62.884	110.949	299.742	40.573	13.145	3.82473	699.459	25.3723	179.379	149.456	171.342	30.0114	16.6793	150.769	54.098	196.775	47.1014	6.72516	9.62152	24.0669	86.9951	86.3119	8.94548
VOC	2.6115	5.78001	2.57599	19.9596	18.2997	16.0138	43.815	13.8389	0.66216	24.7982	46.5329	163.105	60.6001	82.8077	187.152	52.297	16.5269	3.07507	1292.93	13.4653	44.6502	107.876	152.009	79.0176	24.0152	209.046	70.7847	353.894	48.5543	10.5807	16.122	20.7688	47.3877	131.913	8.6905
